# Supplementary material for: Study on the Effect of Temperature on the Self-Healing Behavior of Film Capacitor Dielectrics
Source: Materials (Basel). 2025 Aug 28;18(17):4033. doi: 10.3390/ma18174033 (PMC12429509; doi:10.3390/ma18174033)
Supplement: Supplementary file 1 [file materials-18-04033-s001.zip]

Archive with 1 entries (1 files):
- materials-3825416-supplementary.pdf
